# Supplementary material for: Specific Oral Microbial Differences in Proteobacteria and Bacteroidetes Are Associated with Distinct Sites When Moving from Healthy Mucosa to Oral Dysplasia—A Microbiome and Gene Profiling Study and Focused Review
Source: Microorganisms. 2023 Sep 7;11(9):2250. doi: 10.3390/microorganisms11092250 (PMC10534919; doi:10.3390/microorganisms11092250)
Supplement: Supplementary file 1 [file microorganisms-11-02250-s001.zip]

Archive with 10 entries (7 files):
- Supplementary material/
- Supplementary material/Figure S1.jpg
- Supplementary material/Figure S2.jpg
- Supplementary material/Figure S3.jpg
- __MACOSX/
- __MACOSX/._Supplementary material
- __MACOSX/Supplementary material/
- __MACOSX/Supplementary material/._Figure S1.jpg
- __MACOSX/Supplementary material/._Figure S2.jpg
- __MACOSX/Supplementary material/._Figure S3.jpg
